# Supplementary material for: The role of glutamate in neuronal ion homeostasis: A case study of spreading depolarization
Source: PLoS Comput Biol. 2017 Oct 12;13(10):e1005804. doi: 10.1371/journal.pcbi.1005804 (PMC5655358; doi:10.1371/journal.pcbi.1005804)
Supplement: S2 Text — (ZIP) [file pcbi.1005804.s002.zip]

Archive with 3 entries (2 files):
- SD.ode
- __MACOSX/
- __MACOSX/._SD.ode
